# Supplementary material for: Cell and Tissue Nanomechanics: From Early Development to Carcinogenesis
Source: Biomedicines. 2022 Feb 1;10(2):345. doi: 10.3390/biomedicines10020345 (PMC8961777; doi:10.3390/biomedicines10020345)
Supplement: Supplementary file 1 [file biomedicines-10-00345-s001.zip]

Archive with 1 entries (1 files):
- biomedicines-1518391-supplementary.pdf
